# Supplementary material for: A compendium of uniformly processed human gene expression and splicing quantitative trait loci
Source: Nat Genet. 2021 Sep 6;53(9):1290–9. doi: 10.1038/s41588-021-00924-w (PMC8423625; doi:10.1038/s41588-021-00924-w)
Supplement: Supplementary file 4 — Supplementary Tables 1–4. [file 41588_2021_924_MOESM4_ESM.xlsx]

## Sheet: Table captions
Table	Caption
Supplementary Table 1	Samples assigned to the 1000 Genomes Phase 3 reference populations in each study. Note that three studies based on HipSci samples (HipSci, Alasoo_2018, Schwartzentruber_2018) and two studies based on Estonian Biobank samples (Kasela_2017, Lepik_2017) share a subset of donors by design. Furthermore, Fairfax_2012 and Naranbhai_2015 studies have been excluded because donors in these two studies are …
Supplementary Table 2	Overview of the datasets included in the eQTL Catalogue. The columns ge, exon, tx, and txrev contain the numbner of significant QTLs detected with the corrseponding quantification methods.
Supplementary Table 3	Overview of the transcriptomic samples included in the eQTL Catalogue. The samples have been classified according to RNA-seq type (single-end vs paired-end), strandedness (unstranded vs stranded), read length (50bp, 75bp, 100bp), assay type (microarray vs RNA-seq) and genotype data type (whole-genome sequencing (WGS) vs genotyping array). Only genotyping array samples have been re-imputed by us. …
Supplementary Table 4	Overview of the studies included in the eQTL Catalogue. For four studies based on whole genome sequencing (BLUEPRINT, GTEx, GEUVADIS and Lepik_2017), we relied on final genotype files provided by the authors. All of the other genotypes were imputed using the 1000 Genomes Phase 3 reference panel (see Methods). TwinsUK and HipSci studies contain related individuals by design. These were excluded in…

## Sheet: Supplementary Table 1
Study	Sample Size	EUR	AFR	SAS	EAS	Unassigned
Alasoo_2018	84	83	0	0	0	1
BLUEPRINT	197	197	0	0	0	0
BrainSeq	479	231	195	1	0	52
CEDAR	322	322	0	0	0	0
Fairfax_2014	423	421	0	0	0	2
FUSION	297	297	0	0	0	0
GENCORD	196	192	0	0	0	4
GEUVADIS	445	358	87	0	0	0
GTEx	838	705	82	3	10	38
HipSci	322	318	0	1	0	3
Kasela_2017	295	295	0	0	0	0
Lepik_2017	471	471	0	0	0	0
Nedelec_2016	168	96	52	0	0	20
Quach_2016	200	100	100	0	0	0
ROSMAP	569	569	0	0	0	0
Schmiedel_2018	91	48	3	3	20	17
Schwartzentruber_2018	98	98	0	0	0	0
TwinsUK	433	432	0	0	0	1
van_de_Bunt_2015	117	117	0	0	0	0
Total	6045	5350	519	8	30	138

## Sheet: Supplementary Table 2
dataset	study	qtl_group	sample_size	type	condition	condition_label	tissue_ontology_id	tissue_ontology_term	tissue_label	ge	exon	tx	txrev
Alasoo_2018.macrophage_IFNg	Alasoo_2018	macrophage_IFNg	84	RNA-seq	IFNg	IFNg_18h	CL_0000235	macrophage	macrophage	1663	1233	1164	1571
Alasoo_2018.macrophage_IFNg+Salmonella	Alasoo_2018	macrophage_IFNg+Salmonella	84	RNA-seq	IFNg+Salmonella	IFNg_18h+Salmonella_5h	CL_0000235	macrophage	macrophage	1131	774	726	975
Alasoo_2018.macrophage_naive	Alasoo_2018	macrophage_naive	84	RNA-seq	naive	naive	CL_0000235	macrophage	macrophage	1615	1160	1205	1708
Alasoo_2018.macrophage_Salmonella	Alasoo_2018	macrophage_Salmonella	84	RNA-seq	Salmonella	Salmonella_5h	CL_0000235	macrophage	macrophage	1174	935	915	1226
BLUEPRINT.T-cell	BLUEPRINT	T-cell	167	RNA-seq	naive	naive	CL_0000624	CD4-positive, alpha-beta T cell	CD4+ T cell	6154	4570	2848	3994
BLUEPRINT.monocyte	BLUEPRINT	monocyte	191	RNA-seq	naive	naive	CL_0002057	CD14-positive, CD16-negative classical monocyte	monocyte	6934	4738	2593	4045
BLUEPRINT.neutrophil	BLUEPRINT	neutrophil	196	RNA-seq	naive	naive	CL_0000775	neutrophil	neutrophil	5588	3829	1887	2905
BrainSeq.brain	BrainSeq	brain	479	RNA-seq	naive	naive	UBERON_0009834	dorsolateral prefrontal cortex	brain (DLPFC)	4961	6046	3858	4999
CEDAR.B-cell_CD19	CEDAR	B-cell_CD19	262	Microarray	naive	naive	CL_0000236	B cell	B cell	1197	NA	NA	NA
CEDAR.ileum	CEDAR	ileum	180	Microarray	naive	naive	UBERON_0002116	ileum	ileum	592	NA	NA	NA
CEDAR.monocyte_CD14	CEDAR	monocyte_CD14	286	Microarray	naive	naive	CL_0002057	CD14-positive, CD16-negative classical monocyte	monocyte	2264	NA	NA	NA
CEDAR.neutrophil_CD15	CEDAR	neutrophil_CD15	280	Microarray	naive	naive	CL_0000775	neutrophil	neutrophil	1973	NA	NA	NA
CEDAR.platelet	CEDAR	platelet	205	Microarray	naive	naive	CL_0000233	platelet	platelet	397	NA	NA	NA
CEDAR.rectum	CEDAR	rectum	271	Microarray	naive	naive	UBERON_0001052	rectum	rectum	814	NA	NA	NA
CEDAR.T-cell_CD4	CEDAR	T-cell_CD4	290	Microarray	naive	naive	CL_0000624	CD4-positive, alpha-beta T cell	CD4+ T cell	2408	NA	NA	NA
CEDAR.T-cell_CD8	CEDAR	T-cell_CD8	277	Microarray	naive	naive	CL_0000625	CD8-positive, alpha-beta T cell	CD8+ T cell	1910	NA	NA	NA
CEDAR.transverse_colon	CEDAR	transverse_colon	286	Microarray	naive	naive	UBERON_0001157	transverse colon	transverse colon	1079	NA	NA	NA
Fairfax_2012.B-cell_CD19	Fairfax_2012	B-cell_CD19	281	Microarray	naive	naive	CL_0000236	B cell	B cell	3069	NA	NA	NA
Fairfax_2014.monocyte_IFN24	Fairfax_2014	monocyte_IFN24	370	Microarray	IFN24	IFNg_24h	CL_0002057	CD14-positive, CD16-negative classical monocyte	monocyte	4156	NA	NA	NA
Fairfax_2014.monocyte_LPS2	Fairfax_2014	monocyte_LPS2	256	Microarray	LPS2	LPS_2h	CL_0002057	CD14-positive, CD16-negative classical monocyte	monocyte	2874	NA	NA	NA
Fairfax_2014.monocyte_LPS24	Fairfax_2014	monocyte_LPS24	325	Microarray	LPS24	LPS_24h	CL_0002057	CD14-positive, CD16-negative classical monocyte	monocyte	3751	NA	NA	NA
Fairfax_2014.monocyte_naive	Fairfax_2014	monocyte_naive	420	Microarray	naive	naive	CL_0002057	CD14-positive, CD16-negative classical monocyte	monocyte	4483	NA	NA	NA
FUSION.adipose_naive	FUSION	adipose_naive	271	RNA-seq	naive	naive	UBERON_0001013	adipose tissue	adipose	6863	6522	5030	6612
FUSION.muscle_naive	FUSION	muscle_naive	288	RNA-seq	naive	naive	UBERON_0001134	skeletal muscle tissue	muscle	6636	5836	4374	6217
GENCORD.fibroblast	GENCORD	fibroblast	186	RNA-seq	naive	naive	CL_0000057	fibroblast	fibroblast	2105	1422	904	1285
GENCORD.LCL	GENCORD	LCL	190	RNA-seq	naive	naive	EFO_0005292	lymphoblastoid cell line	LCL	2585	1997	1355	1943
GENCORD.T-cell	GENCORD	T-cell	184	RNA-seq	naive	naive	CL_0000084	T cell	T cell	2586	1844	1184	1688
GEUVADIS.LCL	GEUVADIS	LCL	445	RNA-seq	naive	naive	EFO_0005292	lymphoblastoid cell line	LCL	5417	5212	3964	5646
GTEx.adipose_subcutaneous	GTEx	adipose_subcutaneous	581	RNA-seq	naive	naive	UBERON_0001013	adipose tissue	adipose	6759	7627	5722	8050
GTEx.adipose_visceral	GTEx	adipose_visceral	469	RNA-seq	naive	naive	UBERON_0010414	omental fat pad	adipose (visceral)	4834	5586	4591	6392
GTEx.adrenal_gland	GTEx	adrenal_gland	233	RNA-seq	naive	naive	UBERON_0002369	adrenal gland	adrenal gland	3200	2692	2745	3672
GTEx.artery_aorta	GTEx	artery_aorta	387	RNA-seq	naive	naive	UBERON_0001496	ascending aorta	artery (aorta)	5062	5592	4113	5714
GTEx.artery_coronary	GTEx	artery_coronary	213	RNA-seq	naive	naive	UBERON_0001621	coronary artery	artery (coronary)	2281	2842	2409	3178
GTEx.artery_tibial	GTEx	artery_tibial	584	RNA-seq	naive	naive	UBERON_0007610	tibial artery	artery (tibial)	6388	7188	5157	7361
GTEx.blood	GTEx	blood	670	RNA-seq	naive	naive	UBERON_0000178	blood	blood	5130	5521	3185	4744
GTEx.brain_amygdala	GTEx	brain_amygdala	129	RNA-seq	naive	naive	UBERON_0001876	amygdala	brain (amygdala)	1384	1228	1044	1380
GTEx.brain_anterior_cingulate_cortex	GTEx	brain_anterior_cingulate_cortex	147	RNA-seq	naive	naive	UBERON_0009835	anterior cingulate cortex	brain (anterior cingulate cortex)	2064	1929	1481	1954
GTEx.brain_caudate	GTEx	brain_caudate	194	RNA-seq	naive	naive	UBERON_0001873	caudate nucleus	brain (caudate)	2876	2702	1888	2604
GTEx.brain_cerebellar_hemisphere	GTEx	brain_cerebellar_hemisphere	175	RNA-seq	naive	naive	UBERON_0002037	cerebellum	brain (cerebellum)	3872	3446	2260	3137
GTEx.brain_cerebellum	GTEx	brain_cerebellum	209	RNA-seq	naive	naive	UBERON_0002037	cerebellum	brain (cerebellum)	5184	4673	2996	3970
GTEx.brain_cortex	GTEx	brain_cortex	205	RNA-seq	naive	naive	UBERON_0001870	frontal cortex	brain (cortex)	3461	3177	2436	3109
GTEx.brain_frontal_cortex	GTEx	brain_frontal_cortex	175	RNA-seq	naive	naive	UBERON_0009834	dorsolateral prefrontal cortex	brain (DLPFC)	2400	2573	1887	2464
GTEx.brain_hippocampus	GTEx	brain_hippocampus	165	RNA-seq	naive	naive	UBERON_0001954	Ammon's horn	brain (hippocampus)	1720	1693	1475	1863
GTEx.brain_hypothalamus	GTEx	brain_hypothalamus	170	RNA-seq	naive	naive	UBERON_0001898	hypothalamus	brain (hypothalamus)	1711	1818	1705	2156
GTEx.brain_nucleus_accumbens	GTEx	brain_nucleus_accumbens	202	RNA-seq	naive	naive	UBERON_0001882	nucleus accumbens	brain (nucleus accumbens)	2722	2859	2074	2703
GTEx.brain_putamen	GTEx	brain_putamen	170	RNA-seq	naive	naive	UBERON_0001874	putamen	brain (putamen)	2506	2326	1672	2154
GTEx.brain_spinal_cord	GTEx	brain_spinal_cord	126	RNA-seq	naive	naive	UBERON_0006469	C1 segment of cervical spinal cord	brain (spinal cord)	1772	1380	1242	1564
GTEx.brain_substantia_nigra	GTEx	brain_substantia_nigra	114	RNA-seq	naive	naive	UBERON_0002038	substantia nigra	brain (substantia nigra)	1302	1297	1006	1260
GTEx.breast	GTEx	breast	394	RNA-seq	naive	naive	UBERON_0008367	breast epithelium	breast	4200	5534	4384	5948
GTEx.colon_sigmoid	GTEx	colon_sigmoid	318	RNA-seq	naive	naive	UBERON_0001159	sigmoid colon	sigmoid colon	3817	4104	3690	4992
GTEx.colon_transverse	GTEx	colon_transverse	368	RNA-seq	naive	naive	UBERON_0001157	transverse colon	transverse colon	4344	5382	4069	5462
GTEx.esophagus_gej	GTEx	esophagus_gej	330	RNA-seq	naive	naive	UBERON_0004550	gastroesophageal sphincter	esophagus (gej)	4163	4233	3686	5026
GTEx.esophagus_mucosa	GTEx	esophagus_mucosa	493	RNA-seq	naive	naive	UBERON_0006920	esophagus squamous epithelium	esophagus (mucosa)	5883	6122	4529	6304
GTEx.esophagus_muscularis	GTEx	esophagus_muscularis	461	RNA-seq	naive	naive	UBERON_0004648	esophagus muscularis mucosa	esophagus (muscularis)	5909	6085	4790	6609
GTEx.fibroblast	GTEx	fibroblast	483	RNA-seq	naive	naive	CL_0000057	fibroblast	fibroblast	6412	5818	5034	7296
GTEx.heart_atrial_appendage	GTEx	heart_atrial_appendage	372	RNA-seq	naive	naive	UBERON_0006631	right atrium auricular region	heart (atrial appendage)	4362	5087	3396	4657
GTEx.heart_left_ventricle	GTEx	heart_left_ventricle	382	RNA-seq	naive	naive	UBERON_0006566	left ventricle myocardium	heart (left ventricle)	4126	4398	2782	3878
GTEx.kidney_cortex	GTEx	kidney_cortex	73	RNA-seq	naive	naive	UBERON_0001225	cortex of kidney	kidney (cortex)	589	634	543	755
GTEx.LCL	GTEx	LCL	147	RNA-seq	naive	naive	EFO_0005292	lymphoblastoid cell line	LCL	1940	2502	2337	3257
GTEx.liver	GTEx	liver	208	RNA-seq	naive	naive	UBERON_0001114	right lobe of liver	liver	2119	1474	1653	2192
GTEx.lung	GTEx	lung	510	RNA-seq	naive	naive	UBERON_0008952	upper lobe of left lung	lung	5617	6801	4794	6559
GTEx.minor_salivary_gland	GTEx	minor_salivary_gland	144	RNA-seq	naive	naive	UBERON_0006330	anterior lingual gland	minor salivary gland	1762	1865	1680	2252
GTEx.muscle	GTEx	muscle	702	RNA-seq	naive	naive	UBERON_0001134	skeletal muscle tissue	muscle	5716	6518	4612	6609
GTEx.nerve_tibial	GTEx	nerve_tibial	532	RNA-seq	naive	naive	UBERON_0001323	tibial nerve	tibial nerve	8183	8511	5788	8117
GTEx.ovary	GTEx	ovary	167	RNA-seq	naive	naive	UBERON_0000992	female gonad	ovary	1977	2000	2022	2719
GTEx.pancreas	GTEx	pancreas	305	RNA-seq	naive	naive	UBERON_0001150	body of pancreas	pancreas	4141	3523	2807	3729
GTEx.pituitary	GTEx	pituitary	237	RNA-seq	naive	naive	UBERON_0000007	pituitary gland	pituitary	3363	3513	3099	4142
GTEx.prostate	GTEx	prostate	218	RNA-seq	naive	naive	UBERON_0002367	prostate gland	prostate	2632	3112	2530	3344
GTEx.skin_not_sun_exposed	GTEx	skin_not_sun_exposed	517	RNA-seq	naive	naive	UBERON_0036149	suprapubic skin	skin (suprapubic)	5951	6729	5102	6972
GTEx.skin_sun_exposed	GTEx	skin_sun_exposed	602	RNA-seq	naive	naive	UBERON_0002097	skin of body	skin	6825	7529	5683	7986
GTEx.small_intestine	GTEx	small_intestine	174	RNA-seq	naive	naive	UBERON_0001211	Peyer's patch	small intestine	2201	2626	1978	2706
GTEx.spleen	GTEx	spleen	227	RNA-seq	naive	naive	UBERON_0002106	spleen	spleen	4129	3972	3082	4088
GTEx.stomach	GTEx	stomach	324	RNA-seq	naive	naive	UBERON_0000945	stomach	stomach	3386	4065	3017	4051
GTEx.testis	GTEx	testis	322	RNA-seq	naive	naive	UBERON_0000473	testis	testis	8293	10003	5752	7784
GTEx.thyroid	GTEx	thyroid	574	RNA-seq	naive	naive	UBERON_0002046	thyroid gland	thyroid	8201	8500	6097	8647
GTEx.uterus	GTEx	uterus	129	RNA-seq	naive	naive	UBERON_0000995	uterus	uterus	1411	1483	1626	2146
GTEx.vagina	GTEx	vagina	141	RNA-seq	naive	naive	UBERON_0000996	vagina	vagina	1285	1450	1591	2103
HipSci.iPSC	HipSci	iPSC	322	RNA-seq	naive	naive	EFO_0004905	induced pluripotent stem cell	iPSC	4294	5315	4373	6046
Kasela_2017.T-cell_CD4	Kasela_2017	T-cell_CD4	280	Microarray	naive	naive	CL_0000624	CD4-positive, alpha-beta T cell	CD4+ T cell	1907	NA	NA	NA
Kasela_2017.T-cell_CD8	Kasela_2017	T-cell_CD8	269	Microarray	naive	naive	CL_0000625	CD8-positive, alpha-beta T cell	CD8+ T cell	1176	NA	NA	NA
Lepik_2017.blood	Lepik_2017	blood	471	RNA-seq	naive	naive	UBERON_0000178	blood	blood	7853	6060	3534	4969
Naranbhai_2015.neutrophil_CD16	Naranbhai_2015	neutrophil_CD16	93	Microarray	naive	naive	CL_0000775	neutrophil	neutrophil	1107	NA	NA	NA
Nedelec_2016.macrophage_Listeria	Nedelec_2016	macrophage_Listeria	163	RNA-seq	Listeria	Listeria_5h	CL_0000235	macrophage	macrophage	2188	1602	972	1362
Nedelec_2016.macrophage_naive	Nedelec_2016	macrophage_naive	163	RNA-seq	naive	naive	CL_0000235	macrophage	macrophage	2322	1485	1104	1495
Nedelec_2016.macrophage_Salmonella	Nedelec_2016	macrophage_Salmonella	167	RNA-seq	Salmonella	Salmonella_5h	CL_0000235	macrophage	macrophage	2189	1539	813	1213
Quach_2016.monocyte_IAV	Quach_2016	monocyte_IAV	198	RNA-seq	IAV	Influenza_6h	CL_0002057	CD14-positive, CD16-negative classical monocyte	monocyte	4483	2872	1252	1858
Quach_2016.monocyte_LPS	Quach_2016	monocyte_LPS	184	RNA-seq	LPS	LPS_6h	CL_0002057	CD14-positive, CD16-negative classical monocyte	monocyte	4647	3124	1605	2419
Quach_2016.monocyte_naive	Quach_2016	monocyte_naive	200	RNA-seq	naive	naive	CL_0002057	CD14-positive, CD16-negative classical monocyte	monocyte	5202	3513	1986	2952
Quach_2016.monocyte_Pam3CSK4	Quach_2016	monocyte_Pam3CSK4	196	RNA-seq	Pam3CSK4	Pam3CSK4_6h	CL_0002057	CD14-positive, CD16-negative classical monocyte	monocyte	4953	3496	1819	2677
Quach_2016.monocyte_R848	Quach_2016	monocyte_R848	191	RNA-seq	R848	R848_6h	CL_0002057	CD14-positive, CD16-negative classical monocyte	monocyte	4457	2791	1556	2212
ROSMAP.brain_naive	ROSMAP	brain_naive	569	RNA-seq	naive	naive	UBERON_0009834	dorsolateral prefrontal cortex	brain (DLPFC)	8690	8932	5427	6945
Schmiedel_2018.B-cell_naive	Schmiedel_2018	B-cell_naive	91	RNA-seq	naive	naive	CL_0000236	B cell	B cell	2334	405	361	511
Schmiedel_2018.CD4_T-cell_anti-CD3-CD28	Schmiedel_2018	CD4_T-cell_anti-CD3-CD28	89	RNA-seq	anti-CD3-CD28	anti-CD3-CD28_4h	CL_0000624	CD4-positive, alpha-beta T cell	CD4+ T cell	2099	313	336	449
Schmiedel_2018.CD4_T-cell_naive	Schmiedel_2018	CD4_T-cell_naive	88	RNA-seq	naive	naive	CL_0000624	CD4-positive, alpha-beta T cell	CD4+ T cell	2638	495	535	669
Schmiedel_2018.CD8_T-cell_anti-CD3-CD28	Schmiedel_2018	CD8_T-cell_anti-CD3-CD28	88	RNA-seq	anti-CD3-CD28	anti-CD3-CD28_4h	CL_0000625	CD8-positive, alpha-beta T cell	CD8+ T cell	2048	348	384	488
Schmiedel_2018.CD8_T-cell_naive	Schmiedel_2018	CD8_T-cell_naive	89	RNA-seq	naive	naive	CL_0000625	CD8-positive, alpha-beta T cell	CD8+ T cell	2757	628	563	751
Schmiedel_2018.monocyte_CD16_naive	Schmiedel_2018	monocyte_CD16_naive	90	RNA-seq	naive	naive	CL_0002396	CD14-low, CD16-positive monocyte	CD16+ monocyte	2391	381	364	540
Schmiedel_2018.monocyte_naive	Schmiedel_2018	monocyte_naive	91	RNA-seq	naive	naive	CL_0002057	CD14-positive, CD16-negative classical monocyte	monocyte	2494	385	435	623
Schmiedel_2018.NK-cell_naive	Schmiedel_2018	NK-cell_naive	90	RNA-seq	naive	naive	CL_0000623	natural killer cell	NK cell	1902	334	318	439
Schmiedel_2018.Tfh_memory	Schmiedel_2018	Tfh_memory	89	RNA-seq	memory	naive	CL_0002038	T follicular helper cell	Tfh cell	2480	487	459	655
Schmiedel_2018.Th1_memory	Schmiedel_2018	Th1_memory	82	RNA-seq	memory	naive	CL_0000545	T-helper 1 cell	Th1 cell	2181	415	383	534
Schmiedel_2018.Th1-17_memory	Schmiedel_2018	Th1-17_memory	88	RNA-seq	memory	naive	CL_0000899	T-helper 17 cell	Th17 cell	2653	545	499	681
Schmiedel_2018.Th17_memory	Schmiedel_2018	Th17_memory	89	RNA-seq	memory	naive	CL_0000899	T-helper 17 cell	Th17 cell	2896	582	594	747
Schmiedel_2018.Th2_memory	Schmiedel_2018	Th2_memory	89	RNA-seq	memory	naive	CL_0000546	T-helper 2 cell	Th2 cell	2561	432	463	660
Schmiedel_2018.Treg_memory	Schmiedel_2018	Treg_memory	89	RNA-seq	memory	naive	CL_0002678	memory regulatory T cell	Treg naive	2343	496	441	589
Schmiedel_2018.Treg_naive	Schmiedel_2018	Treg_naive	89	RNA-seq	naive	naive	CL_0002677	naive regulatory T cell	Treg memory	2455	471	476	615
Schwartzentruber_2018.sensory_neuron	Schwartzentruber_2018	sensory_neuron	98	RNA-seq	naive	naive	CL_0000101	sensory neuron	sensory neuron	514	923	1150	1496
TwinsUK.blood	TwinsUK	blood	195	RNA-seq	naive	naive	UBERON_0000178	blood	blood	3239	1425	873	1261
TwinsUK.fat	TwinsUK	fat	381	RNA-seq	naive	naive	UBERON_0001013	adipose tissue	adipose	7023	5608	2699	3847
TwinsUK.LCL	TwinsUK	LCL	418	RNA-seq	naive	naive	EFO_0005292	lymphoblastoid cell line	LCL	6866	4070	3075	4356
TwinsUK.skin	TwinsUK	skin	370	RNA-seq	naive	naive	UBERON_0002097	skin of body	skin	5541	4695	2355	3161
van_de_Bunt_2015.pancreatic_islet	van_de_Bunt_2015	pancreatic_islet	117	RNA-seq	naive	naive	UBERON_0000006	islet of Langerhans	pancreatic islet	503	683	629	892

## Sheet: Supplementary Table 3
Group	Sample size	Number of studies	Proportion of samples	Proportion of studies	Studies
Single-end	3180	4	0.13	0.24	BLUEPRINT, Nedelec_2016, Quach_2016, Schmiedel_2018
Paired-end	20659	13	0.87	0.76	Alasoo_2018, BLUEPRINT, BrainSeq, GTEx, FUSION, GENCORD, GEUVADIS, HipSci, Lepik_2017, ROSMAP, Schwartzentruber_2018, TwinsUK, van_de_Bunt_2015
Unstranded	19003	6	0.8	0.38	GTEx, GENCORD, GEUVADIS, Nedelec_2016, Quach_2016, TwinsUK
Stranded	4836	10	0.2	0.62	Alasoo_2018, BLUEPRINT, BrainSeq, FUSION, HipSci, Lepik_2017, ROSMAP, Schmiedel_2018, Schwartzentruber_2018, van_de_Bunt_2015
100bp*	3748	8	0.16	0.47	BLUEPRINT, BrainSeq, GTEx, FUSION, Nedelec_2016, Quach_2016, ROSMAP, van_de_Bunt_2015
50bp*	3726	4	0.16	0.24	GENCORD, Lepik_2017, Schmiedel_2018, TwinsUK
75bp*	16365	5	0.69	0.29	Alasoo_2018, GTEx, GEUVADIS, HipSci, Schwartzentruber_2018
microarray	4631	5	0.16	0.24	CEDAR, Fairfax_2014, Kasela_2017, Naranbhai_2015, Fairfax_2012
RNA-seq	23839	16	0.84	0.76	Alasoo_2018, BLUEPRINT, BrainSeq, GTEx, FUSION, GENCORD, GEUVADIS, HipSci, Lepik_2017, Nedelec_2016, Quach_2016, ROSMAP, Schmiedel_2018, Schwartzentruber_2018, TwinsUK, van_de_Bunt_2015
WGS	16642	4	0.58	0.19	BLUEPRINT, GTEx, GEUVADIS, Lepik_2017
Genotyping array (imputed)	11828	17	0.42	0.81	Alasoo_2018, BrainSeq, FUSION, GENCORD, HipSci, Nedelec_2016, Quach_2016, ROSMAP, Schmiedel_2018, Schwartzentruber_2018, TwinsUK, van_de_Bunt_2015, CEDAR, Fairfax_2014, Kasela_2017, Naranbhai_2015, Fairfax_2012
* - read length 101bp, 76bp and 51bp are counted as 100bp, 75bp and 50bp respectively

## Sheet: Supplementary Table 4
Study	Dataset Type	Imputed	Paired	Stranded	Read length	Pre-QC sample size	Sample size
Alasoo_2018	RNAseq	YES	YES	YES	75bp	336	336
BLUEPRINT_PE	RNAseq	NO	YES	YES	100bp	221	167
BLUEPRINT_SE	RNAseq	NO	NO	YES	100bp	387	387
BrainSeq	RNAseq	YES	YES	YES	100bp	495	479
FUSION	RNAseq	YES	YES	YES	100bp	575	559
GENCORD	RNAseq	YES	YES	NO	50bp	567	560
GEUVADIS	RNAseq	NO	YES	NO	75bp	462	445
GTEx	RNAseq	NO	YES	NO	75bp	17350	15172
HipSci	RNAseq	YES	YES	YES	75bp	513	322
Lepik_2017	RNAseq	NO	YES	YES	50bp	508	471
Nedelec_2016	RNAseq	YES	NO	NO	100bp	503	493
Quach_2016	RNAseq	YES	NO	NO	100bp	970	969
ROSMAP	RNAseq	YES	YES	YES	100bp	581	569
Schmiedel_2018	RNAseq	YES	NO	YES	50bp	1544	1331
Schwartzentruber_2018	RNAseq	YES	YES	YES	75bp	130	98
TwinsUK	RNAseq	YES	YES	NO	50bp	2505	1364
van_de_Bunt_2015	RNAseq	YES	YES	YES	100bp	118	117
CEDAR	microarray	YES	NA	NA	NA	2967	2337
Fairfax_2012	microarray	YES	NA	NA	NA	296	281
Fairfax_2014	microarray	YES	NA	NA	NA	1384	1371
Kasela_2017	microarray	YES	NA	NA	NA	576	549
Naranbhai_2015	microarray	YES	NA	NA	NA	101	93
				RNAseq samples		27765	23839
				Microarray samples		5324	4631
				Total samples		33089	28470
